# Supplementary material for: Poly(rC)-Binding Protein 1 Limits Hepatitis C Virus Virion Assembly and Secretion
Source: Viruses. 2022 Jan 29;14(2):291. doi: 10.3390/v14020291 (PMC8877974; doi:10.3390/v14020291)
Supplement: Supplementary file 1 [file viruses-14-00291-s001.zip]

Archive with 1 entries (1 files):
- viruses-1571447-supplementary.pdf
